# Supplementary material for: Spontaneous Pneumomediastinum, Subcutaneous Emphysema, and Pneumoperitoneum in RT-PCR-Confirmed Measles: A Pediatric Case Report
Source: Infect Dis Rep. 2026 Apr 24;18(3):39. doi: 10.3390/idr18030039 (PMC13214823; doi:10.3390/idr18030039)
Supplement: Supplementary file 1 [file idr-18-00039-s001.zip]

Archive with 1 entries (1 files):
- idr-4212285-supplementary.pdf
